# Supplementary material for: A novel T-cell proliferation-associated regulator signature pre-operatively predicted the prognostic of bladder cancer
Source: Front Immunol. 2022 Sep 23;13:970949. doi: 10.3389/fimmu.2022.970949 (PMC9539738; doi:10.3389/fimmu.2022.970949)
Supplement: Supplementary Table 2 — T-cell proliferation-associated regulaters. [file Table_2.xls]

## Sheet: Sheet1
T-cell proliferation-associated regulaters
IFNL2	IL12B	ATF6B	CLIC1	CDK1	DUPD1	ADA
LTBR	NFYB	AHNAK	RAN	DBI	GPD1	ITM2A
IL1RN	BATF	SLC10A7	CDK2	CYP27A1	GPN3	HOMER1
CXCL12	FOSB	CALML3	MS4A3	AKR1C4	AHCY	MRPL51
LIG3	ZNF830	DCLRE1B	B2M	HLA-A	CD19	NGFR
